# Supplementary material for: Dissemination of clinical Escherichia coli harboring the mcr-1 gene in Pakistan
Source: Front Microbiol. 2025 Jan 7;15:1502528. doi: 10.3389/fmicb.2024.1502528 (PMC11747048; doi:10.3389/fmicb.2024.1502528)
Supplement: Supplementary file 3 [file Table_3.xlsx]

## Sheet: Sheet1
Table S3: Number of SNPs exhibited between each isolate
	PK-5073	PK-5088	PK-5090	PK-5121	PK-5139	PK-5163	PK-5185	PK-5199	PK-5205	PK-5235	Ref.
PK-5073	0	13972	27	26428	26379	14458	26636	14479	26561	26588	41769
PK-5088	13972	0	13987	26311	26290	14186	26434	14211	26410	26456	41758
PK-5090	27	13987	0	26445	26396	14471	26647	14492	26580	26601	41768
PK-5121	26428	26311	26445	0	85	26666	15755	26690	277	15148	41699
PK-5139	26379	26290	26396	85	0	26639	15722	26663	256	15112	41694
PK-5163	14458	14186	14471	26666	26639	0	26705	45	26789	26828	41708
PK-5185	26636	26434	26647	15755	15722	26705	0	26717	15902	5656	41499
PK-5199	14479	14211	14492	26690	26663	45	26717	0	26811	26844	41712
PK-5205	26561	26410	26580	277	256	26789	15902	26811	0	15278	41757
PK-5235	26588	26456	26601	15148	15112	26828	5656	26844	15278	0	41495
Ref.	41769	41758	41768	41699	41694	41708	41499	41712	41757	41495	0
min: 27 max: 41769
